# Supplementary material for: Tolerance of free-living larval stage of a parasite from coastal mining areas in northern Humboldt Current to copper pollution at low and high temperatures
Source: PLoS One. 2024 Nov 5;19(11):e0310473. doi: 10.1371/journal.pone.0310473 (PMC11537404; doi:10.1371/journal.pone.0310473)
Supplement: S1 File — (XLSX) [file pone.0310473.s001.xlsx]

## Sheet: Experiment 1
Cu-concentration	Replicate	Time	Hours	Nº cercariae	Mortality	Survival	Survival %
Control	R1	T0	0	36	0	36	100
Control	R2	T0	0	43	0	43	100
Control	R3	T0	0	39	0	39	100
Control	R4	T0	0	32	0	32	100
Control	R5	T0	0	27	0	27	100
0.2 mg/L	R1	T0	0	50	0	50	100
0.2 mg/L	R2	T0	0	44	0	44	100
0.2 mg/L	R3	T0	0	26	0	26	100
0.2 mg/L	R4	T0	0	24	0	24	100
0.2 mg/L	R5	T0	0	62	0	62	100
1.5 mg/L	R1	T0	0	43	0	43	100
1.5 mg/L	R2	T0	0	26	0	26	100
1.5 mg/L	R3	T0	0	28	0	28	100
1.5 mg/L	R4	T0	0	26	0	26	100
1.5 mg/L	R5	T0	0	49	0	49	100
3 mg/L	R1	T0	0	26	0	26	100
3 mg/L	R2	T0	0	28	0	28	100
3 mg/L	R3	T0	0	26	0	26	100
3 mg/L	R4	T0	0	20	0	20	100
3 mg/L	R5	T0	0	23	0	23	100
6 mg/L	R1	T0	0	22	0	22	100
6 mg/L	R2	T0	0	44	0	44	100
6 mg/L	R3	T0	0	44	0	44	100
6 mg/L	R5	T0	0	46	0	46	100
Control	R1	T6	6	36	0	36	100
Control	R2	T6	6	43	0	43	100
Control	R3	T6	6	39	0	39	100
Control	R4	T6	6	32	0	32	100
Control	R5	T6	6	27	0	27	100
0.2 mg/L	R1	T6	6	50	0	50	100
0.2 mg/L	R2	T6	6	44	0	44	100
0.2 mg/L	R3	T6	6	26	0	26	100
0.2 mg/L	R4	T6	6	24	0	24	100
0.2 mg/L	R5	T6	6	62	0	62	100
1.5 mg/L	R1	T6	6	43	0	43	100
1.5 mg/L	R2	T6	6	26	0	26	100
1.5 mg/L	R3	T6	6	28	0	28	100
1.5 mg/L	R4	T6	6	26	0	26	100
1.5 mg/L	R5	T6	6	49	0	49	100
3 mg/L	R1	T6	6	26	0	26	100
3 mg/L	R2	T6	6	28	0	28	100
3 mg/L	R3	T6	6	26	0	26	100
3 mg/L	R4	T6	6	20	0	20	100
3 mg/L	R5	T6	6	23	0	23	100
6 mg/L	R1	T6	6	22	0	22	100
6 mg/L	R2	T6	6	44	0	44	100
6 mg/L	R3	T6	6	44	0	44	100
6 mg/L	R5	T6	6	46	0	46	100
Control	R1	T12	12	36	0	36	100
Control	R2	T12	12	43	0	43	100
Control	R3	T12	12	39	0	39	100
Control	R4	T12	12	32	0	32	100
Control	R5	T12	12	27	0	27	100
0.2 mg/L	R1	T12	12	50	0	50	100
0.2 mg/L	R2	T12	12	44	0	44	100
0.2 mg/L	R3	T12	12	26	0	26	100
0.2 mg/L	R4	T12	12	24	0	24	100
0.2 mg/L	R5	T12	12	62	0	62	100
1.5 mg/L	R1	T12	12	43	0	43	100
1.5 mg/L	R2	T12	12	26	0	26	100
1.5 mg/L	R3	T12	12	28	3	25	89.2857
1.5 mg/L	R4	T12	12	26	0	26	100
1.5 mg/L	R5	T12	12	49	0	49	100
3 mg/L	R1	T12	12	26	0	26	100
3 mg/L	R2	T12	12	28	0	28	100
3 mg/L	R3	T12	12	26	1	25	96.1538
3 mg/L	R4	T12	12	20	0	20	100
3 mg/L	R5	T12	12	23	0	23	100
6 mg/L	R1	T12	12	22	1	21	95.4545
6 mg/L	R2	T12	12	44	20	24	54.5455
6 mg/L	R3	T12	12	44	0	44	100
6 mg/L	R5	T12	12	46	0	46	100
Control	R1	T18	18	36	0	36	100
Control	R2	T18	18	43	0	43	100
Control	R3	T18	18	39	0	39	100
Control	R4	T18	18	32	0	32	100
Control	R5	T18	18	27	0	27	100
0.2 mg/L	R1	T18	18	46	0	46	100
0.2 mg/L	R2	T18	18	41	0	41	100
0.2 mg/L	R3	T18	18	26	0	26	100
0.2 mg/L	R4	T18	18	24	0	24	100
0.2 mg/L	R5	T18	18	62	0	62	100
1.5 mg/L	R1	T18	18	43	0	43	100
1.5 mg/L	R2	T18	18	26	0	26	100
1.5 mg/L	R3	T18	18	28	5	23	82.1429
1.5 mg/L	R4	T18	18	26	0	26	100
1.5 mg/L	R5	T18	18	49	0	49	100
3 mg/L	R1	T18	18	26	0	26	100
3 mg/L	R2	T18	18	28	0	28	100
3 mg/L	R3	T18	18	26	3	23	88.4615
3 mg/L	R4	T18	18	20	1	19	95
3 mg/L	R5	T18	18	23	0	23	100
6 mg/L	R1	T18	18	22	2	20	90.9091
6 mg/L	R2	T18	18	44	22	22	50
6 mg/L	R3	T18	18	44	0	44	100
6 mg/L	R5	T18	18	46	0	46	100
Control	R1	T24	24	36	0	36	100
Control	R2	T24	24	43	0	43	100
Control	R3	T24	24	39	0	39	100
Control	R4	T24	24	32	0	32	100
Control	R5	T24	24	27	0	27	100
0.2 mg/L	R1	T24	24	46	0	46	100
0.2 mg/L	R2	T24	24	41	0	41	100
0.2 mg/L	R3	T24	24	26	0	26	100
0.2 mg/L	R4	T24	24	24	0	24	100
0.2 mg/L	R5	T24	24	62	0	62	100
1.5 mg/L	R1	T24	24	43	0	43	100
1.5 mg/L	R2	T24	24	26	0	26	100
1.5 mg/L	R3	T24	24	28	5	23	82.1429
1.5 mg/L	R4	T24	24	26	0	26	100
1.5 mg/L	R5	T24	24	49	0	49	100
3 mg/L	R1	T24	24	25	1	24	96
3 mg/L	R2	T24	24	26	1	25	96.1538
3 mg/L	R3	T24	24	23	3	20	86.9565
3 mg/L	R4	T24	24	20	1	19	95
3 mg/L	R5	T24	24	23	0	23	100
6 mg/L	R1	T24	24	22	3	19	86.3636
6 mg/L	R2	T24	24	44	28	16	36.3636
6 mg/L	R3	T24	24	44	1	43	97.7273
6 mg/L	R5	T24	24	46	1	45	97.8261
Control	R1	T30	30	36	0	36	100
Control	R2	T30	30	43	0	43	100
Control	R3	T30	30	39	0	39	100
Control	R4	T30	30	32	0	32	100
Control	R5	T30	30	27	0	27	100
0.2 mg/L	R1	T30	30	46	0	46	100
0.2 mg/L	R2	T30	30	41	0	41	100
0.2 mg/L	R3	T30	30	26	0	26	100
0.2 mg/L	R4	T30	30	24	0	24	100
0.2 mg/L	R5	T30	30	62	0	62	100
1.5 mg/L	R1	T30	30	43	0	43	100
1.5 mg/L	R2	T30	30	26	1	25	96.1538
1.5 mg/L	R3	T30	30	28	5	23	82.1429
1.5 mg/L	R4	T30	30	26	0	26	100
1.5 mg/L	R5	T30	30	49	0	49	100
3 mg/L	R1	T30	30	25	3	22	88
3 mg/L	R2	T30	30	26	2	24	92.3077
3 mg/L	R3	T30	30	23	3	20	86.9565
3 mg/L	R4	T30	30	20	1	19	95
3 mg/L	R5	T30	30	23	0	23	100
6 mg/L	R1	T30	30	22	4	18	81.8182
6 mg/L	R2	T30	30	44	30	14	31.8182
6 mg/L	R3	T30	30	44	2	42	95.4545
6 mg/L	R5	T30	30	46	2	44	95.6522
Control	R1	T36	36	36	0	36	100
Control	R2	T36	36	43	0	43	100
Control	R3	T36	36	39	0	39	100
Control	R4	T36	36	32	0	32	100
Control	R5	T36	36	27	0	27	100
0.2 mg/L	R1	T36	36	46	0	46	100
0.2 mg/L	R2	T36	36	41	0	41	100
0.2 mg/L	R3	T36	36	26	0	26	100
0.2 mg/L	R4	T36	36	24	0	24	100
0.2 mg/L	R5	T36	36	62	0	62	100
1.5 mg/L	R1	T36	36	43	2	41	95.3488
1.5 mg/L	R2	T36	36	26	1	25	96.1538
1.5 mg/L	R3	T36	36	28	6	22	78.5714
1.5 mg/L	R4	T36	36	26	0	26	100
1.5 mg/L	R5	T36	36	49	0	49	100
3 mg/L	R1	T36	36	25	4	21	84
3 mg/L	R2	T36	36	26	2	24	92.3077
3 mg/L	R3	T36	36	23	3	20	86.9565
3 mg/L	R4	T36	36	20	2	18	90
3 mg/L	R5	T36	36	23	0	23	100
6 mg/L	R1	T36	36	22	5	17	77.2727
6 mg/L	R2	T36	36	44	32	12	27.2727
6 mg/L	R3	T36	36	44	3	41	93.1818
6 mg/L	R5	T36	36	46	2	44	95.6522
Control	R1	T42	42	33	0	33	100
Control	R2	T42	42	43	0	43	100
Control	R3	T42	42	39	0	39	100
Control	R4	T42	42	32	1	31	96.875
Control	R5	T42	42	27	0	27	100
0.2 mg/L	R1	T42	42	46	0	46	100
0.2 mg/L	R2	T42	42	41	0	41	100
0.2 mg/L	R3	T42	42	26	0	26	100
0.2 mg/L	R4	T42	42	24	0	24	100
0.2 mg/L	R5	T42	42	62	0	62	100
1.5 mg/L	R1	T42	42	37	2	35	94.5946
1.5 mg/L	R2	T42	42	26	1	25	96.1538
1.5 mg/L	R3	T42	42	28	6	22	78.5714
1.5 mg/L	R4	T42	42	26	0	26	100
1.5 mg/L	R5	T42	42	49	0	49	100
3 mg/L	R1	T42	42	25	4	21	84
3 mg/L	R2	T42	42	25	2	23	92
3 mg/L	R3	T42	42	21	4	17	80.9524
3 mg/L	R4	T42	42	20	4	16	80
3 mg/L	R5	T42	42	23	4	19	82.6087
6 mg/L	R1	T42	42	22	7	15	68.1818
6 mg/L	R2	T42	42	44	35	9	20.4545
6 mg/L	R3	T42	42	44	5	39	88.6364
6 mg/L	R5	T42	42	46	7	39	84.7826
Control	R1	T48	48	33	0	33	100
Control	R2	T48	48	43	0	43	100
Control	R3	T48	48	35	2	33	94.2857
Control	R4	T48	48	32	3	29	90.625
Control	R5	T48	48	27	3	24	88.8889
0.2 mg/L	R1	T48	48	46	0	46	100
0.2 mg/L	R2	T48	48	38	2	36	94.7368
0.2 mg/L	R3	T48	48	26	0	26	100
0.2 mg/L	R4	T48	48	24	0	24	100
0.2 mg/L	R5	T48	48	62	0	62	100
1.5 mg/L	R1	T48	48	37	4	33	89.1892
1.5 mg/L	R2	T48	48	26	4	22	84.6154
1.5 mg/L	R3	T48	48	28	8	20	71.4286
1.5 mg/L	R4	T48	48	26	3	23	88.4615
1.5 mg/L	R5	T48	48	49	3	46	93.8776
3 mg/L	R1	T48	48	25	7	18	72
3 mg/L	R2	T48	48	25	3	22	88
3 mg/L	R3	T48	48	21	6	15	71.4286
3 mg/L	R4	T48	48	20	7	13	65
3 mg/L	R5	T48	48	23	5	18	78.2609
6 mg/L	R1	T48	48	22	13	9	40.9091
6 mg/L	R2	T48	48	44	35	9	20.4545
6 mg/L	R3	T48	48	44	16	28	63.6364
6 mg/L	R5	T48	48	46	11	35	76.087
Control	R1	T54	54	33	2	31	93.9394
Control	R2	T54	54	39	2	37	94.8718
Control	R3	T54	54	35	9	26	74.2857
Control	R4	T54	54	32	9	23	71.875
Control	R5	T54	54	27	5	22	81.4815
0.2 mg/L	R1	T54	54	46	3	43	93.4783
0.2 mg/L	R2	T54	54	38	4	34	89.4737
0.2 mg/L	R3	T54	54	26	4	22	84.6154
0.2 mg/L	R4	T54	54	24	4	20	83.3333
0.2 mg/L	R5	T54	54	62	8	54	87.0968
1.5 mg/L	R1	T54	54	37	8	29	78.3784
1.5 mg/L	R2	T54	54	26	11	15	57.6923
1.5 mg/L	R3	T54	54	28	11	17	60.7143
1.5 mg/L	R4	T54	54	26	3	23	88.4615
1.5 mg/L	R5	T54	54	49	7	42	85.7143
3 mg/L	R1	T54	54	25	17	8	32
3 mg/L	R2	T54	54	25	8	17	68
3 mg/L	R3	T54	54	21	6	15	71.4286
3 mg/L	R4	T54	54	20	7	13	65
3 mg/L	R5	T54	54	23	8	15	65.2174
6 mg/L	R1	T54	54	22	16	6	27.2727
6 mg/L	R2	T54	54	44	42	2	4.54545
6 mg/L	R3	T54	54	44	19	25	56.8182
6 mg/L	R5	T54	54	46	15	31	67.3913
Control	R1	T60	60	33	10	23	69.697
Control	R2	T60	60	39	15	24	61.5385
Control	R3	T60	60	33	25	8	24.2424
Control	R4	T60	60	28	28	0	0
Control	R5	T60	60	27	25	2	7.40741
0.2 mg/L	R1	T60	60	46	17	29	63.0435
0.2 mg/L	R2	T60	60	38	12	26	68.4211
0.2 mg/L	R3	T60	60	26	9	17	65.3846
0.2 mg/L	R4	T60	60	24	22	2	8.33333
0.2 mg/L	R5	T60	60	62	25	37	59.6774
1.5 mg/L	R1	T60	60	37	21	16	43.2432
1.5 mg/L	R2	T60	60	26	19	7	26.9231
1.5 mg/L	R3	T60	60	28	23	5	17.8571
1.5 mg/L	R4	T60	60	26	15	11	42.3077
1.5 mg/L	R5	T60	60	49	30	19	38.7755
3 mg/L	R1	T60	60	24	17	7	29.1667
3 mg/L	R2	T60	60	19	11	8	42.1053
3 mg/L	R3	T60	60	21	17	4	19.0476
3 mg/L	R4	T60	60	20	16	4	20
3 mg/L	R5	T60	60	23	11	12	52.1739
6 mg/L	R1	T60	60	22	22	0	0
6 mg/L	R2	T60	60	44	44	0	0
6 mg/L	R3	T60	60	44	44	0	0
6 mg/L	R5	T60	60	46	15	31	67.3913
Control	R1	T66	66	33	29	4	12.1212
Control	R2	T66	66	39	24	15	38.4615
Control	R3	T66	66	33	30	3	9.09091
Control	R4	T66	66	28	28	0	0
Control	R5	T66	66	27	27	0	0
0.2 mg/L	R1	T66	66	46	35	11	23.913
0.2 mg/L	R2	T66	66	38	21	17	44.7368
0.2 mg/L	R3	T66	66	26	21	5	19.2308
0.2 mg/L	R4	T66	66	22	22	0	0
0.2 mg/L	R5	T66	66	60	30	30	50
1.5 mg/L	R1	T66	66	43	40	3	6.97674
1.5 mg/L	R2	T66	66	26	22	4	15.3846
1.5 mg/L	R3	T66	66	28	23	5	17.8571
1.5 mg/L	R4	T66	66	24	17	7	29.1667
1.5 mg/L	R5	T66	66	49	33	16	32.6531
3 mg/L	R1	T66	66	22	17	5	22.7273
3 mg/L	R2	T66	66	19	17	2	10.5263
3 mg/L	R3	T66	66	21	17	4	19.0476
3 mg/L	R4	T66	66	20	18	2	10
3 mg/L	R5	T66	66	23	14	9	39.1304
6 mg/L	R1	T66	66	22	22	0	0
6 mg/L	R2	T66	66	44	44	0	0
6 mg/L	R3	T66	66	44	44	0	0
6 mg/L	R5	T66	66	46	46	0	0
Control	R1	T72	72	33	30	3	9.09091
Control	R2	T72	72	39	38	1	2.5641
Control	R3	T72	72	33	33	0	0
Control	R4	T72	72	28	28	0	0
Control	R5	T72	72	27	27	0	0
0.2 mg/L	R1	T72	72	46	45	1	2.17391
0.2 mg/L	R2	T72	72	38	38	0	0
0.2 mg/L	R3	T72	72	24	24	0	0
0.2 mg/L	R4	T72	72	22	22	0	0
0.2 mg/L	R5	T72	72	60	56	4	6.66667
1.5 mg/L	R1	T72	72	43	43	0	0
1.5 mg/L	R2	T72	72	25	23	2	8
1.5 mg/L	R3	T72	72	27	25	2	7.40741
1.5 mg/L	R4	T72	72	24	24	0	0
1.5 mg/L	R5	T72	72	49	47	2	4.08163
3 mg/L	R1	T72	72	22	22	0	0
3 mg/L	R2	T72	72	19	17	2	10.5263
3 mg/L	R3	T72	72	21	20	1	4.7619
3 mg/L	R4	T72	72	20	18	2	10
3 mg/L	R5	T72	72	23	20	3	13.0435
6 mg/L	R1	T72	72	22	22	0	0
6 mg/L	R2	T72	72	44	44	0	0
6 mg/L	R3	T72	72	44	44	0	0
6 mg/L	R5	T72	72	46	46	0	0
Control	R1	T78	78	33	33	0	0
Control	R2	T78	78	39	39	0	0
Control	R3	T78	78	33	33	0	0
Control	R4	T78	78	28	28	0	0
Control	R5	T78	78	27	27	0	0
0.2 mg/L	R1	T78	78	46	46	0	0
0.2 mg/L	R2	T78	78	38	38	0	0
0.2 mg/L	R3	T78	78	24	24	0	0
0.2 mg/L	R4	T78	78	22	22	0	0
0.2 mg/L	R5	T78	78	60	60	0	0
1.5 mg/L	R1	T78	78	43	43	0	0
1.5 mg/L	R2	T78	78	25	25	0	0
1.5 mg/L	R3	T78	78	27	27	0	0
1.5 mg/L	R4	T78	78	24	24	0	0
1.5 mg/L	R5	T78	78	49	49	0	0
3 mg/L	R1	T78	78	22	22	0	0
3 mg/L	R2	T78	78	19	19	0	0
3 mg/L	R3	T78	78	21	21	0	0
3 mg/L	R4	T78	78	20	20	0	0
3 mg/L	R5	T78	78	23	23	0	0
6 mg/L	R1	T78	78	22	22	0	0
6 mg/L	R2	T78	78	44	44	0	0
6 mg/L	R3	T78	78	44	44	0	0
6 mg/L	R5	T78	78	46	46	0	0
6 mg/L	R4	T0	0	45	0	45	100
6 mg/L	R4	T6	6	45	0	45	100
6 mg/L	R4	T12	12	45	10	35	77.7778
6 mg/L	R4	T18	18	45	12	33	73.3333
6 mg/L	R4	T24	24	43	15	28	65.1163
6 mg/L	R4	T30	30	43	17	26	60.4651
6 mg/L	R4	T36	36	43	20	23	53.4884
6 mg/L	R4	T42	42	43	21	22	51.1628
6 mg/L	R4	T48	48	43	35	8	18.6047
6 mg/L	R4	T54	54	43	42	1	2.32558
6 mg/L	R4	T60	60	43	43	0	0
6 mg/L	R4	T66	66	43	43	0	0
6 mg/L	R4	T72	72	43	43	0	0
6 mg/L	R4	T78	78	43	43	0	0

## Sheet: Experiment 2
Experimental Serie	Cu-Concentration	Temperature	Replicate	Time	Hours	N° cercariae	Mortality	Survival	Survival %
RE1	0.2 mg/L	22°C	R1	T0	0	37	0	37	100
RE1	0.2 mg/L	22°C	R1	T6	6	37	0	37	100
RE1	0.2 mg/L	22°C	R1	T12	12	37	0	37	100
RE1	0.2 mg/L	22°C	R1	T18	18	37	0	37	100
RE1	0.2 mg/L	22°C	R1	T24	24	37	0	37	100
RE1	0.2 mg/L	22°C	R1	T30	30	37	0	37	100
RE1	0.2 mg/L	22°C	R1	T36	36	37	3	34	91.8919
RE1	0.2 mg/L	22°C	R1	T42	42	37	4	33	89.1892
RE1	0.2 mg/L	22°C	R1	T48	48	32	6	26	81.25
RE1	0.2 mg/L	22°C	R1	T54	54	32	10	22	68.75
RE1	0.2 mg/L	22°C	R1	T66	66	32	19	13	40.625
RE1	0.2 mg/L	22°C	R1	T72	72	32	19	13	40.625
RE1	0.2 mg/L	22°C	R1	T78	78	32	24	8	25
RE1	0.2 mg/L	22°C	R1	T90	90	32	32	0	0
RE1	0.2 mg/L	22°C	R2	T0	0	43	0	43	100
RE1	0.2 mg/L	22°C	R2	T6	6	43	0	43	100
RE1	0.2 mg/L	22°C	R2	T12	12	43	0	43	100
RE1	0.2 mg/L	22°C	R2	T18	18	43	0	43	100
RE1	0.2 mg/L	22°C	R2	T24	24	43	0	43	100
RE1	0.2 mg/L	22°C	R2	T30	30	43	0	43	100
RE1	0.2 mg/L	22°C	R2	T36	36	43	0	43	100
RE1	0.2 mg/L	22°C	R2	T42	42	43	0	43	100
RE1	0.2 mg/L	22°C	R2	T48	48	43	0	43	100
RE1	0.2 mg/L	22°C	R2	T54	54	43	0	43	100
RE1	0.2 mg/L	22°C	R2	T66	66	43	0	43	100
RE1	0.2 mg/L	22°C	R2	T72	72	43	30	13	30.2326
RE1	0.2 mg/L	22°C	R2	T78	78	43	39	4	9.30233
RE1	0.2 mg/L	22°C	R2	T90	90	43	43	0	0
RE1	0.2 mg/L	22°C	R3	T0	0	50	0	50	100
RE1	0.2 mg/L	22°C	R3	T6	6	50	0	50	100
RE1	0.2 mg/L	22°C	R3	T12	12	50	0	50	100
RE1	0.2 mg/L	22°C	R3	T18	18	50	0	50	100
RE1	0.2 mg/L	22°C	R3	T24	24	50	0	50	100
RE1	0.2 mg/L	22°C	R3	T30	30	50	0	50	100
RE1	0.2 mg/L	22°C	R3	T36	36	50	0	50	100
RE1	0.2 mg/L	22°C	R3	T42	42	50	0	50	100
RE1	0.2 mg/L	22°C	R3	T48	48	50	0	50	100
RE1	0.2 mg/L	22°C	R3	T54	54	50	0	50	100
RE1	0.2 mg/L	22°C	R3	T66	66	50	0	50	100
RE1	0.2 mg/L	22°C	R3	T72	72	50	42	8	16
RE1	0.2 mg/L	22°C	R3	T78	78	50	49	1	2
RE1	0.2 mg/L	22°C	R3	T90	90	50	50	0	0
RE2	0.2 mg/L	22°C	R1	T0	0	50	0	50	100
RE2	0.2 mg/L	22°C	R1	T6	6	50	0	50	100
RE2	0.2 mg/L	22°C	R1	T12	12	50	0	50	100
RE2	0.2 mg/L	22°C	R1	T18	18	50	0	50	100
RE2	0.2 mg/L	22°C	R1	T24	24	50	0	50	100
RE2	0.2 mg/L	22°C	R1	T30	30	50	0	50	100
RE2	0.2 mg/L	22°C	R1	T36	36	50	0	50	100
RE2	0.2 mg/L	22°C	R1	T42	42	50	0	50	100
RE2	0.2 mg/L	22°C	R1	T48	48	50	0	50	100
RE2	0.2 mg/L	22°C	R1	T54	54	50	0	50	100
RE2	0.2 mg/L	22°C	R1	T66	66	50	1	49	98
RE2	0.2 mg/L	22°C	R1	T72	72	51	41	10	19.6078
RE2	0.2 mg/L	22°C	R1	T78	78	51	49	2	3.92157
RE2	0.2 mg/L	22°C	R1	T90	90	51	51	0	0
RE1	3 mg/L	22°C	R1	T0	0	40	0	40	100
RE1	3 mg/L	22°C	R1	T6	6	40	0	40	100
RE1	3 mg/L	22°C	R1	T12	12	40	0	40	100
RE1	3 mg/L	22°C	R1	T18	18	40	0	40	100
RE1	3 mg/L	22°C	R1	T24	24	40	1	39	97.5
RE1	3 mg/L	22°C	R1	T30	30	40	6	34	85
RE1	3 mg/L	22°C	R1	T36	36	40	12	28	70
RE1	3 mg/L	22°C	R1	T42	42	40	22	18	45
RE1	3 mg/L	22°C	R1	T48	48	40	36	4	10
RE1	3 mg/L	22°C	R1	T54	54	40	36	4	10
RE1	3 mg/L	22°C	R1	T66	66	40	40	0	0
RE1	3 mg/L	22°C	R1	T72	72	40	40	0	0
RE1	3 mg/L	22°C	R2	T0	0	46	0	46	100
RE1	3 mg/L	22°C	R2	T6	6	46	0	46	100
RE1	3 mg/L	22°C	R2	T12	12	46	0	46	100
RE1	3 mg/L	22°C	R2	T18	18	46	0	46	100
RE1	3 mg/L	22°C	R2	T24	24	46	0	46	100
RE1	3 mg/L	22°C	R2	T30	30	46	3	43	93.4783
RE1	3 mg/L	22°C	R2	T36	36	46	3	43	93.4783
RE1	3 mg/L	22°C	R2	T42	42	49	38	11	22.449
RE1	3 mg/L	22°C	R2	T48	48	49	41	8	16.3265
RE1	3 mg/L	22°C	R2	T54	54	51	48	3	5.88235
RE1	3 mg/L	22°C	R2	T66	66	51	51	0	0
RE1	3 mg/L	22°C	R2	T72	72	51	51	0	0
RE2	3 mg/L	22°C	R1	T0	0	46	0	46	100
RE2	3 mg/L	22°C	R1	T6	6	46	0	46	100
RE2	3 mg/L	22°C	R1	T12	12	46	0	46	100
RE2	3 mg/L	22°C	R1	T18	18	46	0	46	100
RE2	3 mg/L	22°C	R1	T24	24	46	0	46	100
RE2	3 mg/L	22°C	R1	T30	30	46	4	42	91.3043
RE2	3 mg/L	22°C	R1	T36	36	46	4	42	91.3043
RE2	3 mg/L	22°C	R1	T42	42	47	37	10	21.2766
RE2	3 mg/L	22°C	R1	T48	48	47	40	7	14.8936
RE2	3 mg/L	22°C	R1	T54	54	47	46	1	2.12766
RE2	3 mg/L	22°C	R1	T66	66	47	47	0	0
RE2	3 mg/L	22°C	R1	T72	72	47	47	0	0
RE2	3 mg/L	22°C	R2	T0	0	46	0	46	100
RE2	3 mg/L	22°C	R2	T6	6	46	0	46	100
RE2	3 mg/L	22°C	R2	T12	12	46	0	46	100
RE2	3 mg/L	22°C	R2	T18	18	46	0	46	100
RE2	3 mg/L	22°C	R2	T24	24	46	0	46	100
RE2	3 mg/L	22°C	R2	T30	30	46	0	46	100
RE2	3 mg/L	22°C	R2	T36	36	46	3	43	93.4783
RE2	3 mg/L	22°C	R2	T42	42	46	35	11	23.913
RE2	3 mg/L	22°C	R2	T48	48	46	41	5	10.8696
RE2	3 mg/L	22°C	R2	T54	54	44	41	3	6.81818
RE2	3 mg/L	22°C	R2	T66	66	44	44	0	0
RE2	3 mg/L	22°C	R2	T72	72	44	44	0	0
RE1	0.2 mg/L	14°C	R1	T0	0	44	0	44	100
RE1	0.2 mg/L	14°C	R1	T6	6	44	0	44	100
RE1	0.2 mg/L	14°C	R1	T12	12	44	0	44	100
RE1	0.2 mg/L	14°C	R1	T18	18	44	0	44	100
RE1	0.2 mg/L	14°C	R1	T24	24	44	0	44	100
RE1	0.2 mg/L	14°C	R1	T30	30	44	0	44	100
RE1	0.2 mg/L	14°C	R1	T36	36	44	0	44	100
RE1	0.2 mg/L	14°C	R1	T42	42	44	0	44	100
RE1	0.2 mg/L	14°C	R1	T48	48	43	0	43	100
RE1	0.2 mg/L	14°C	R1	T54	54	43	0	43	100
RE1	0.2 mg/L	14°C	R1	T66	66	43	0	43	100
RE1	0.2 mg/L	14°C	R1	T72	72	43	0	43	100
RE1	0.2 mg/L	14°C	R1	T78	78	43	0	43	100
RE1	0.2 mg/L	14°C	R1	T90	90	43	0	43	100
RE1	0.2 mg/L	14°C	R1	T102	102	43	1	42	97.6744
RE1	0.2 mg/L	14°C	R1	T114	114	43	3	40	93.0233
RE1	0.2 mg/L	14°C	R1	T126	126	43	38	5	11.6279
RE1	0.2 mg/L	14°C	R1	T150	150	43	38	5	11.6279
RE1	0.2 mg/L	14°C	R1	T162	162	43	39	4	9.30233
RE1	0.2 mg/L	14°C	R1	T174	174	43	41	2	4.65116
RE1	0.2 mg/L	14°C	R1	T198	198	43	43	0	0
RE1	0.2 mg/L	14°C	R2	T0	0	49	0	49	100
RE1	0.2 mg/L	14°C	R2	T6	6	49	0	49	100
RE1	0.2 mg/L	14°C	R2	T12	12	49	0	49	100
RE1	0.2 mg/L	14°C	R2	T18	18	49	0	49	100
RE1	0.2 mg/L	14°C	R2	T24	24	49	0	49	100
RE1	0.2 mg/L	14°C	R2	T30	30	49	0	49	100
RE1	0.2 mg/L	14°C	R2	T36	36	49	0	49	100
RE1	0.2 mg/L	14°C	R2	T42	42	49	0	49	100
RE1	0.2 mg/L	14°C	R2	T48	48	49	0	49	100
RE1	0.2 mg/L	14°C	R2	T54	54	49	0	49	100
RE1	0.2 mg/L	14°C	R2	T66	66	48	0	48	100
RE1	0.2 mg/L	14°C	R2	T72	72	48	0	48	100
RE1	0.2 mg/L	14°C	R2	T78	78	48	0	48	100
RE1	0.2 mg/L	14°C	R2	T90	90	48	0	48	100
RE1	0.2 mg/L	14°C	R2	T102	102	48	0	48	100
RE1	0.2 mg/L	14°C	R2	T114	114	48	2	46	95.8333
RE1	0.2 mg/L	14°C	R2	T126	126	48	4	44	91.6667
RE1	0.2 mg/L	14°C	R2	T150	150	48	42	6	12.5
RE1	0.2 mg/L	14°C	R2	T162	162	48	43	5	10.4167
RE1	0.2 mg/L	14°C	R2	T174	174	48	45	3	6.25
RE2	0.2 mg/L	14°C	R1	T0	0	44	0	44	100
RE2	0.2 mg/L	14°C	R1	T6	6	44	0	44	100
RE2	0.2 mg/L	14°C	R1	T12	12	44	0	44	100
RE2	0.2 mg/L	14°C	R1	T18	18	44	0	44	100
RE2	0.2 mg/L	14°C	R1	T24	24	44	0	44	100
RE2	0.2 mg/L	14°C	R1	T30	30	44	0	44	100
RE2	0.2 mg/L	14°C	R1	T36	36	44	0	44	100
RE2	0.2 mg/L	14°C	R1	T42	42	44	0	44	100
RE2	0.2 mg/L	14°C	R1	T48	48	44	0	44	100
RE2	0.2 mg/L	14°C	R1	T54	54	44	0	44	100
RE2	0.2 mg/L	14°C	R1	T66	66	44	0	44	100
RE2	0.2 mg/L	14°C	R1	T72	72	44	0	44	100
RE2	0.2 mg/L	14°C	R1	T78	78	44	0	44	100
RE2	0.2 mg/L	14°C	R1	T90	90	44	0	44	100
RE2	0.2 mg/L	14°C	R1	T102	102	44	0	44	100
RE2	0.2 mg/L	14°C	R1	T114	114	44	2	42	95.4545
RE2	0.2 mg/L	14°C	R1	T126	126	44	7	37	84.0909
RE2	0.2 mg/L	14°C	R1	T150	150	44	7	37	84.0909
RE2	0.2 mg/L	14°C	R1	T162	162	44	41	3	6.81818
RE2	0.2 mg/L	14°C	R1	T174	174	44	44	0	0
RE2	0.2 mg/L	14°C	R1	T198	198	44	44	0	0
RE1	3 mg/L	14°C	R1	T0	0	49	0	49	100
RE1	3 mg/L	14°C	R1	T6	6	49	0	49	100
RE1	3 mg/L	14°C	R1	T12	12	49	0	49	100
RE1	3 mg/L	14°C	R1	T18	18	49	0	49	100
RE1	3 mg/L	14°C	R1	T24	24	49	0	49	100
RE1	3 mg/L	14°C	R1	T30	30	49	11	38	77.551
RE1	3 mg/L	14°C	R1	T36	36	49	12	37	75.5102
RE1	3 mg/L	14°C	R1	T42	42	49	14	35	71.4286
RE1	3 mg/L	14°C	R1	T48	48	49	14	35	71.4286
RE1	3 mg/L	14°C	R1	T54	54	49	21	28	57.1429
RE1	3 mg/L	14°C	R1	T66	66	54	23	31	57.4074
RE1	3 mg/L	14°C	R1	T72	72	54	23	31	57.4074
RE1	3 mg/L	14°C	R1	T78	78	54	25	29	53.7037
RE1	3 mg/L	14°C	R1	T90	90	54	27	27	50
RE1	3 mg/L	14°C	R1	T102	102	54	45	9	16.6667
RE1	3 mg/L	14°C	R1	T114	114	54	48	6	11.1111
RE1	3 mg/L	14°C	R1	T126	126	54	52	2	3.7037
RE1	3 mg/L	14°C	R1	T150	150	54	54	0	0
RE1	3 mg/L	14°C	R2	T0	0	45	0	45	100
RE1	3 mg/L	14°C	R2	T6	6	45	0	45	100
RE1	3 mg/L	14°C	R2	T12	12	45	0	45	100
RE1	3 mg/L	14°C	R2	T18	18	45	0	45	100
RE1	3 mg/L	14°C	R2	T24	24	45	1	44	97.7778
RE1	3 mg/L	14°C	R2	T30	30	45	1	44	97.7778
RE1	3 mg/L	14°C	R2	T36	36	45	1	44	97.7778
RE1	3 mg/L	14°C	R2	T42	42	45	3	42	93.3333
RE1	3 mg/L	14°C	R2	T48	48	45	3	42	93.3333
RE1	3 mg/L	14°C	R2	T54	54	45	4	41	91.1111
RE1	3 mg/L	14°C	R2	T66	66	45	4	41	91.1111
RE1	3 mg/L	14°C	R2	T72	72	45	16	29	64.4444
RE1	3 mg/L	14°C	R2	T78	78	45	36	9	20
RE1	3 mg/L	14°C	R2	T90	90	45	39	6	13.3333
RE1	3 mg/L	14°C	R2	T102	102	45	39	6	13.3333
RE1	3 mg/L	14°C	R2	T114	114	45	41	4	8.88889
RE1	3 mg/L	14°C	R2	T126	126	45	42	3	6.66667
RE1	3 mg/L	14°C	R2	T150	150	45	45	0	0
RE2	3 mg/L	14°C	R1	T0	0	40	0	40	100
RE2	3 mg/L	14°C	R1	T6	6	40	0	40	100
RE2	3 mg/L	14°C	R1	T12	12	40	0	40	100
RE2	3 mg/L	14°C	R1	T18	18	40	0	40	100
RE2	3 mg/L	14°C	R1	T24	24	40	0	40	100
RE2	3 mg/L	14°C	R1	T30	30	40	0	40	100
RE2	3 mg/L	14°C	R1	T36	36	45	0	45	100
RE2	3 mg/L	14°C	R1	T42	42	45	2	43	95.5556
RE2	3 mg/L	14°C	R1	T48	48	45	7	38	84.4444
RE2	3 mg/L	14°C	R1	T54	54	45	7	38	84.4444
RE2	3 mg/L	14°C	R1	T66	66	47	8	39	82.9787
RE2	3 mg/L	14°C	R1	T72	72	47	11	36	76.5957
RE2	3 mg/L	14°C	R1	T78	78	47	13	34	72.3404
RE2	3 mg/L	14°C	R1	T90	90	47	26	21	44.6809
RE2	3 mg/L	14°C	R1	T102	102	47	31	16	34.0426
RE2	3 mg/L	14°C	R1	T114	114	47	37	10	21.2766
RE2	3 mg/L	14°C	R1	T126	126	47	46	1	2.12766
RE2	3 mg/L	14°C	R1	T150	150	47	47	0	0
RE2	0.2 mg/L	14°C	R2	T0	0	57	0	57	100
RE2	0.2 mg/L	14°C	R2	T6	6	57	0	57	100
RE2	0.2 mg/L	14°C	R2	T12	12	57	0	57	100
RE2	0.2 mg/L	14°C	R2	T18	18	57	0	57	100
RE2	0.2 mg/L	14°C	R2	T24	24	57	0	57	100
RE2	0.2 mg/L	14°C	R2	T30	30	57	0	57	100
RE2	0.2 mg/L	14°C	R2	T36	36	57	0	57	100
RE2	0.2 mg/L	14°C	R2	T42	42	57	0	57	100
RE2	0.2 mg/L	14°C	R2	T48	48	57	0	57	100
RE2	0.2 mg/L	14°C	R2	T54	54	57	0	57	100
RE2	0.2 mg/L	14°C	R2	T66	66	57	0	57	100
RE2	0.2 mg/L	14°C	R2	T72	72	57	0	57	100
RE2	0.2 mg/L	14°C	R2	T78	78	57	0	57	100
RE2	0.2 mg/L	14°C	R2	T90	90	57	0	57	100
RE2	0.2 mg/L	14°C	R2	T102	102	57	3	54	94.7368
RE2	0.2 mg/L	14°C	R2	T114	114	57	3	54	94.7368
RE2	0.2 mg/L	14°C	R2	T126	126	57	8	49	85.9649
RE2	0.2 mg/L	14°C	R2	T150	150	57	8	49	85.9649
RE2	0.2 mg/L	14°C	R2	T162	162	57	11	46	80.7018
RE2	0.2 mg/L	14°C	R2	T174	174	57	36	21	36.8421
RE2	0.2 mg/L	14°C	R2	T198	198	57	57	0	0
RE2	3 mg/L	14°C	R2	T0	0	50	0	50	100
RE2	3 mg/L	14°C	R2	T6	6	50	0	50	100
RE2	3 mg/L	14°C	R2	T12	12	50	0	50	100
RE2	3 mg/L	14°C	R2	T18	18	50	0	50	100
RE2	3 mg/L	14°C	R2	T24	24	50	0	50	100
RE2	3 mg/L	14°C	R2	T30	30	50	0	50	100
RE2	3 mg/L	14°C	R2	T36	36	50	0	50	100
RE2	3 mg/L	14°C	R2	T42	42	50	0	50	100
RE2	3 mg/L	14°C	R2	T48	48	50	4	46	92
RE2	3 mg/L	14°C	R2	T54	54	50	7	43	86
RE2	3 mg/L	14°C	R2	T66	66	50	16	34	68
RE2	3 mg/L	14°C	R2	T72	72	50	19	31	62
RE2	3 mg/L	14°C	R2	T78	78	50	24	26	52
RE2	3 mg/L	14°C	R2	T90	90	50	43	7	14
RE2	3 mg/L	14°C	R2	T102	102	52	45	7	13.4615
RE2	3 mg/L	14°C	R2	T114	114	52	50	2	3.84615
RE2	3 mg/L	14°C	R2	T126	126	52	52	0	0
RE2	3 mg/L	14°C	R2	T150	150	52	52	0	0
RE2	0.2 mg/L	22°C	R2	T0	0	48	0	48	100
RE2	0.2 mg/L	22°C	R2	T6	6	48	0	48	100
RE2	0.2 mg/L	22°C	R2	T12	12	48	0	48	100
RE2	0.2 mg/L	22°C	R2	T18	18	48	0	48	100
RE2	0.2 mg/L	22°C	R2	T24	24	48	0	48	100
RE2	0.2 mg/L	22°C	R2	T30	30	48	0	48	100
RE2	0.2 mg/L	22°C	R2	T36	36	48	3	45	93.75
RE2	0.2 mg/L	22°C	R2	T42	42	48	5	43	89.5833
RE2	0.2 mg/L	22°C	R2	T48	48	48	9	39	81.25
RE2	0.2 mg/L	22°C	R2	T54	54	48	23	25	52.0833
RE2	0.2 mg/L	22°C	R2	T66	66	48	39	9	18.75
RE2	0.2 mg/L	22°C	R2	T72	72	48	44	4	8.33333
RE2	0.2 mg/L	22°C	R2	T78	78	48	48	0	0
RE2	0.2 mg/L	22°C	R2	T90	90	48	48	0	0
RE2	0.2 mg/L	22°C	R3	T0	0	40	0	40	100
RE2	0.2 mg/L	22°C	R3	T6	6	40	0	40	100
RE2	0.2 mg/L	22°C	R3	T12	12	40	0	40	100
RE2	0.2 mg/L	22°C	R3	T18	18	40	0	40	100
RE2	0.2 mg/L	22°C	R3	T24	24	40	0	40	100
RE2	0.2 mg/L	22°C	R3	T30	30	40	0	40	100
RE2	0.2 mg/L	22°C	R3	T36	36	40	0	40	100
RE2	0.2 mg/L	22°C	R3	T42	42	40	0	40	100
RE2	0.2 mg/L	22°C	R3	T48	48	40	0	40	100
RE2	0.2 mg/L	22°C	R3	T54	54	38	3	35	92.1053
RE2	0.2 mg/L	22°C	R3	T66	66	38	31	7	18.4211
RE2	0.2 mg/L	22°C	R3	T72	72	38	34	4	10.5263
RE2	0.2 mg/L	22°C	R3	T78	78	38	38	0	0
RE1	3 mg/L	14°C	R3	T0	0	40	0	40	100
RE1	3 mg/L	14°C	R3	T6	6	40	0	40	100
RE1	3 mg/L	14°C	R3	T12	12	40	0	40	100
RE1	3 mg/L	14°C	R3	T18	18	40	0	40	100
RE1	3 mg/L	14°C	R3	T24	24	40	1	39	97.5
RE1	3 mg/L	14°C	R3	T30	30	40	1	39	97.5
RE1	3 mg/L	14°C	R3	T36	36	40	1	39	97.5
RE1	3 mg/L	14°C	R3	T42	42	40	1	39	97.5
RE1	3 mg/L	14°C	R3	T48	48	40	1	39	97.5
RE1	3 mg/L	14°C	R3	T54	54	40	6	34	85
RE1	3 mg/L	14°C	R3	T66	66	40	9	31	77.5
RE1	3 mg/L	14°C	R3	T72	72	40	10	30	75
RE1	3 mg/L	14°C	R3	T78	78	40	17	23	57.5
RE1	3 mg/L	14°C	R3	T90	90	40	33	7	17.5
RE1	3 mg/L	14°C	R3	T102	102	40	34	6	15
RE1	3 mg/L	14°C	R3	T114	114	40	36	4	10
RE1	3 mg/L	14°C	R3	T126	126	40	37	3	7.5
RE1	3 mg/L	14°C	R3	T150	150	40	40	0	0
RE1	0.2 mg/L	14°C	R3	T0	0	43	0	43	100
RE1	0.2 mg/L	14°C	R3	T6	6	43	0	43	100
RE1	0.2 mg/L	14°C	R3	T12	12	43	0	43	100
RE1	0.2 mg/L	14°C	R3	T18	18	43	0	43	100
RE1	0.2 mg/L	14°C	R3	T24	24	43	0	43	100
RE1	0.2 mg/L	14°C	R3	T30	30	43	0	43	100
RE1	0.2 mg/L	14°C	R3	T36	36	43	0	43	100
RE1	0.2 mg/L	14°C	R3	T42	42	43	0	43	100
RE1	0.2 mg/L	14°C	R3	T48	48	43	0	43	100
RE1	0.2 mg/L	14°C	R3	T54	54	43	0	43	100
RE1	0.2 mg/L	14°C	R3	T66	66	43	0	43	100
RE1	0.2 mg/L	14°C	R3	T72	72	43	0	43	100
RE1	0.2 mg/L	14°C	R3	T78	78	43	0	43	100
RE1	0.2 mg/L	14°C	R3	T90	90	43	0	43	100
RE1	0.2 mg/L	14°C	R3	T102	102	43	1	42	97.6744
RE1	0.2 mg/L	14°C	R3	T114	114	43	13	30	69.7674
RE1	0.2 mg/L	14°C	R3	T126	126	43	30	13	30.2326
RE1	0.2 mg/L	14°C	R3	T150	150	43	34	9	20.9302
RE1	0.2 mg/L	14°C	R3	T162	162	43	36	7	16.2791
RE1	0.2 mg/L	14°C	R3	T174	174	43	39	4	9.30233
RE1	0.2 mg/L	14°C	R3	T198	198	43	43	0	0
RE1	3 mg/L	22°C	R3	T0	0	38	0	38	100
RE1	3 mg/L	22°C	R3	T6	6	38	0	38	100
RE1	3 mg/L	22°C	R3	T12	12	38	0	38	100
RE1	3 mg/L	22°C	R3	T18	18	38	0	38	100
RE1	3 mg/L	22°C	R3	T24	24	38	0	38	100
RE1	3 mg/L	22°C	R3	T30	30	38	4	34	89.4737
RE1	3 mg/L	22°C	R3	T36	36	37	8	29	78.3784
RE1	3 mg/L	22°C	R3	T42	42	37	12	25	67.5676
RE1	3 mg/L	22°C	R3	T48	48	37	25	12	32.4324
RE1	3 mg/L	22°C	R3	T54	54	37	35	2	5.40541
RE1	3 mg/L	22°C	R3	T66	66	37	37	0	0
RE1	3 mg/L	22°C	R3	T72	72	37	37	0	0
RE2	3 mg/L	22°C	R3	T0	0	43	0	43	100
RE2	3 mg/L	22°C	R3	T6	6	43	0	43	100
RE2	3 mg/L	22°C	R3	T12	12	43	0	43	100
RE2	3 mg/L	22°C	R3	T18	18	43	0	43	100
RE2	3 mg/L	22°C	R3	T24	24	43	1	42	97.6744
RE2	3 mg/L	22°C	R3	T30	30	43	1	42	97.6744
RE2	3 mg/L	22°C	R3	T36	36	43	3	40	93.0233
RE2	3 mg/L	22°C	R3	T42	42	43	24	19	44.186
RE2	3 mg/L	22°C	R3	T48	48	43	26	17	39.5349
RE2	3 mg/L	22°C	R3	T54	54	43	41	2	4.65116
RE2	3 mg/L	22°C	R3	T66	66	43	43	0	0
RE2	3 mg/L	22°C	R3	T72	72	43	43	0	0
RE2	3 mg/L	14°C	R3	T0	0	47	0	47	100
RE2	3 mg/L	14°C	R3	T6	6	47	0	47	100
RE2	3 mg/L	14°C	R3	T12	12	47	0	47	100
RE2	3 mg/L	14°C	R3	T18	18	47	0	47	100
RE2	3 mg/L	14°C	R3	T24	24	47	1	46	97.8723
RE2	3 mg/L	14°C	R3	T30	30	47	1	46	97.8723
RE2	3 mg/L	14°C	R3	T36	36	47	1	46	97.8723
RE2	3 mg/L	14°C	R3	T42	42	47	3	44	93.617
RE2	3 mg/L	14°C	R3	T48	48	47	3	44	93.617
RE2	3 mg/L	14°C	R3	T54	54	47	4	43	91.4894
RE2	3 mg/L	14°C	R3	T66	66	47	4	43	91.4894
RE2	3 mg/L	14°C	R3	T72	72	47	9	38	80.8511
RE2	3 mg/L	14°C	R3	T78	78	47	16	31	65.9574
RE2	3 mg/L	14°C	R3	T90	90	47	38	9	19.1489
RE2	3 mg/L	14°C	R3	T102	102	47	41	6	12.766
RE2	3 mg/L	14°C	R3	T114	114	47	43	4	8.51064
RE2	3 mg/L	14°C	R3	T126	126	47	44	3	6.38298
RE2	3 mg/L	14°C	R3	T150	150	47	47	0	0
RE2	0.2 mg/L	14°C	R3	T0	0	40	0	40	100
RE2	0.2 mg/L	14°C	R3	T6	6	40	0	40	100
RE2	0.2 mg/L	14°C	R3	T12	12	40	0	40	100
RE2	0.2 mg/L	14°C	R3	T18	18	40	0	40	100
RE2	0.2 mg/L	14°C	R3	T24	24	40	0	40	100
RE2	0.2 mg/L	14°C	R3	T30	30	40	0	40	100
RE2	0.2 mg/L	14°C	R3	T36	36	40	0	40	100
RE2	0.2 mg/L	14°C	R3	T42	42	40	0	40	100
RE2	0.2 mg/L	14°C	R3	T48	48	40	0	40	100
RE2	0.2 mg/L	14°C	R3	T54	54	40	0	40	100
RE2	0.2 mg/L	14°C	R3	T66	66	40	0	40	100
RE2	0.2 mg/L	14°C	R3	T72	72	40	0	40	100
RE2	0.2 mg/L	14°C	R3	T78	78	40	0	40	100
RE2	0.2 mg/L	14°C	R3	T90	90	40	0	40	100
RE2	0.2 mg/L	14°C	R3	T102	102	40	0	40	100
RE2	0.2 mg/L	14°C	R3	T114	114	40	2	38	95
RE2	0.2 mg/L	14°C	R3	T126	126	40	4	36	90
RE2	0.2 mg/L	14°C	R3	T150	150	40	6	34	85
RE2	0.2 mg/L	14°C	R3	T162	162	40	34	6	15
RE2	0.2 mg/L	14°C	R3	T174	174	40	35	5	12.5
RE2	0.2 mg/L	14°C	R3	T198	198	40	40	0	0
RE2	0.2 mg/L	22°C	R3	T90	90	38	38	0	0
